# Supplementary material for: Negative interactions between Toscana virus and Leishmania infantum limit coinfection in sand flies
Source: Parasit Vectors. 2026 Feb 12;19:121. doi: 10.1186/s13071-025-07237-5 (PMC12997898; doi:10.1186/s13071-025-07237-5)
Supplement: Supplementary file 1 — Additional file 1. [file 13071_2025_7237_MOESM1_ESM.xlsx]

## Sheet: List1
Number of blood feeding	Sample code	Day post infection	Sample number (A - nondissected, H - head, B - body)	TOSV strain presence in blood (X - was not presented)	Leishmania infantum CUK3 strain presence in blood (X - was not presented)	Positive TCID50	Titer (TCID50/ml)	Positive Leishmania	qPCR Cp Leishmania	STD Cp Leishmania	qPCR Leishmania concentration (cell/ml)	STD concentration Leishmania
2	K1	0	1A	X	Leishmania	No
2	K2	0	2A	X	Leishmania	No
2	K3	0	1A	rgTOSV B	Leishmania	Yes	5623.41
2	K4	0	2A	rgTOSV B	Leishmania	Yes	1778.28
2	K5	0	1A	rgTOSV B	X	Yes	3162.28
2	K6	0	2A	rgTOSV B	X	Yes	5623.41
2	K7	4	1B	X	Leishmania	No		No	0	0	0	0
2	K8	4	2B	X	Leishmania	No		No	0	0	0	0
2	K9	4	3B	X	Leishmania	No		No	0	0	0	0
2	K10	4	4B	X	Leishmania	No		Yes	24.6755	0.0656694	572.331	30.0002
2	K11	4	5B	X	Leishmania	No		No	0	0	0	0
2	K12	4	6B	X	Leishmania	No		Yes	24.4848	0.528767	5899.46	2083.77
2	K13	4	1H	rgTOSV B	Leishmania	No
2	K14	4	1B	rgTOSV B	Leishmania	No		No	0	0	0	0
2	K15	4	2H	rgTOSV B	Leishmania	No
2	K16	4	2B	rgTOSV B	Leishmania	Yes	316.228	Yes	30.3569	0.22274	95.7229	12.0571
2	K17	4	3H	rgTOSV B	Leishmania	No
2	K18	4	3B	rgTOSV B	Leishmania	No		No	0	0	0	0
2	K19	4	4H	rgTOSV B	Leishmania	No
2	K20	4	4B	rgTOSV B	Leishmania	No		Yes	34.5074	0.426834	12.437	2.1124
2	K21	4	5H	rgTOSV B	Leishmania	No
2	K22	4	5B	rgTOSV B	Leishmania	Yes	5623.41	Yes	23.5426	0.115411	11461.3	987.063
2	K23	4	6H	rgTOSV B	Leishmania	No
2	K24	4	6B	rgTOSV B	Leishmania	No		Yes	23.0861	0.157608	14376.3	1456.94
2	K25	4	7H	rgTOSV B	Leishmania	No
2	K26	4	7B	rgTOSV B	Leishmania	Yes	17782.8	No	0	0	0	0
2	K27	4	8H	rgTOSV B	Leishmania	No
2	K28	4	8B	rgTOSV B	Leishmania	No		No	0	0	0	0
2	K29	4	1H	rgTOSV B	X	No
2	K30	4	1B	rgTOSV B	X	No
2	K31	4	2H	rgTOSV B	X	No
2	K32	4	2B	rgTOSV B	X	Yes	17782.8
2	K33	4	3H	rgTOSV B	X	No
2	K34	4	3B	rgTOSV B	X	No
2	K35	4	4H	rgTOSV B	X	No
2	K36	4	4B	rgTOSV B	X	No
2	K37	4	5H	rgTOSV B	X	No
2	K38	4	5B	rgTOSV B	X	No
2	K39	4	6H	rgTOSV B	X	No
2	K40	4	6B	rgTOSV B	X	No
2	K41	4	7H	rgTOSV B	X	No
2	K42	4	7B	rgTOSV B	X	No
2	K43	4	8H	rgTOSV B	X	No
2	K44	4	8B	rgTOSV B	X	No
2	K45	4	9H	rgTOSV B	X	No
2	K46	4	9B	rgTOSV B	X	Yes	316.228
2	K47	4	10H	rgTOSV B	X	No
2	K48	4	10B	rgTOSV B	X	No
2	K49	4	11H	rgTOSV B	X	Yes	562.341
2	K50	4	11B	rgTOSV B	X	Yes	177828
2	K51	4	11H	rgTOSV B	X	No
2	K52	4	11B	rgTOSV B	X	No
2	K53	4	12H	rgTOSV B	X	No
2	K54	4	12B	rgTOSV B	X	No
2	K55	8	1A	X	Leishmania	No		No	0	0	0	0
2	K56	8	2A	X	Leishmania	No		No	0	0	0	0
2	K57	8	1H	rgTOSV B	Leishmania	No
2	K58	8	1B	rgTOSV B	Leishmania	No		No	0	0	0	0
2	K59	8	2H	rgTOSV B	Leishmania	Yes	3162.28	No	0	0	0	0
2	K60	8	2B	rgTOSV B	Leishmania	Yes	31622.8	No	0	0	0	0
2	K61	8	3H	rgTOSV B	Leishmania	No
2	K62	8	3B	rgTOSV B	Leishmania	No		No	0	0	0	0
2	K63	8	4H	rgTOSV B	Leishmania	No
2	K64	8	4B	rgTOSV B	Leishmania	No		Yes	32.0241	2.88157	15.025	19.8444
2	K65	8	5H	rgTOSV B	Leishmania	No
2	K66	8	5B	rgTOSV B	Leishmania	No		No	0	0	0	0
2	K67	8	6H	rgTOSV B	Leishmania	No
2	K68	8	6B	rgTOSV B	Leishmania	No		No	0	0	0	0
2	K69	8	7H	rgTOSV B	Leishmania	No
2	K70	8	7B	rgTOSV B	Leishmania	Yes	1778.28	No	0	0	0	0
2	K71	8	8H	rgTOSV B	Leishmania	No
2	K72	8	8B	rgTOSV B	Leishmania	No		No	0	0	0	0
2	K73	8	9H	rgTOSV B	Leishmania	No
2	K74	8	9B	rgTOSV B	Leishmania	No		Yes	24.7942	0.669311	1268.7	617.999
2	K75	8	10H	rgTOSV B	Leishmania	No		No	0	0	0	0
2	K76	8	10B	rgTOSV B	Leishmania	No		No	0	0	0	0
2	K77	8	1H	rgTOSV B	X	Yes	5623.41
2	K78	8	1B	rgTOSV B	X	Yes	56234.1
2	K79	8	2H	rgTOSV B	X	No
2	K80	8	2B	rgTOSV B	X	No
3	K81	0	1A	X	Leishmania	No			26.6601	0.521853	29.2145	11.4124
3	K82	0	2A	X	Leishmania	No			25.2024	0.0829403	86.1687	5.48883
3	K83	0	1A	rgTOSV B	Leishmania	Yes	5623.41		26.5864	0.162265	1.32653	0.217176
3	K84	0	2A	rgTOSV B	Leishmania	Yes	316.228		26.9044	0.283555	23.5482	5.09139
3	K85	0	1A	rgTOSV B	X	No
3	K86	0	2A	rgTOSV B	X	No
3	K87	4	1B	X	Leishmania	No		Yes	27.3672	0.332018	691.745	171.385
3	K88	4	2B	X	Leishmania	No		No	0	0	0	0
3	K89	4	3B	X	Leishmania	No		No	0	0	0	0
3	K90	4	4B	X	Leishmania	No		Yes	28.466	0.155693	404.382	42.31
3	K91	4	5B	X	Leishmania	No		Yes	27.5449	0.136676	744.618	65.7928
3	K92	4	6B	X	Leishmania	No		No	0	0	0	0
3	K93	4	7B	X	Leishmania	No		No	0	0	0	0
3	K94	4	8B	X	Leishmania	No		Yes	27.9307	0.0343252	574.936	13.0981
3	K95	4	9B	X	Leishmania	No		No	0	0	0	0
3	K96	4	10B	X	Leishmania	No		No	0	0	0	0
3	K97	4	1H	rgTOSV B	Leishmania	No			0	0	0	0
3	K98	4	1B	rgTOSV B	Leishmania	No		No	0	0	0	0
3	K99	4	2H	rgTOSV B	Leishmania	No			0	0	0	0
3	K100	4	2B	rgTOSV B	Leishmania	No		Yes	31.8726	0.399931	41.9118	8.84298
3	K101	4	3H	rgTOSV B	Leishmania	No
3	K102	4	3B	rgTOSV B	Leishmania	No		No	0	0	0	0
3	K103	4	4H	rgTOSV B	Leishmania	No
3	K104	4	4B	rgTOSV B	Leishmania	No		Yes	21.9957	0.622737	30812.7	12385.7
3	K105	4	5H	rgTOSV B	Leishmania	No
3	K106	4	5B	rgTOSV B	Leishmania	No		Yes	27.1088	0.0118462	991.943	7.79963
3	K107	4	6H	rgTOSV B	Leishmania	No
3	K108	4	6B	rgTOSV B	Leishmania	No		Yes	29.4473	0.216121	211.522	30.458
3	K109	4	7H	rgTOSV B	Leishmania	No
3	K110	4	7B	rgTOSV B	Leishmania	No		Yes	21.5478	0.154399	14441	1722.81
3	K111	4	8H	rgTOSV B	Leishmania	No
3	K112	4	8B	rgTOSV B	Leishmania	No		Yes	26.2812	0.187017	1726.81	208.526
3	K113	4	9H	rgTOSV B	Leishmania	No
3	K114	4	9B	rgTOSV B	Leishmania	No		Yes	25.6796	0.213189	2578.91	378.425
3	K115	4	10H	rgTOSV B	Leishmania	No
3	K116	4	10B	rgTOSV B	Leishmania	No		Yes	25.3004	3.14037	2266.86	3006.57
3	K117	4	1H	rgTOSV B	X	No
3	K118	4	1B	rgTOSV B	X	No
3	K119	4	2H	rgTOSV B	X	No
3	K120	4	2B	rgTOSV B	X	No
3	K121	4	3H	rgTOSV B	X	No
3	K122	4	3B	rgTOSV B	X	No
3	K123	8	1B	X	Leishmania	No		Yes	24.5477	0.0236707	5430.07	84.9799
3	K124	8	2B	X	Leishmania	No		No	0	0	0	0
3	K125	8	3B	X	Leishmania	No		Yes	24.9001	0.16911	4315.14	484.567
3	K126	8	4B	X	Leishmania	No		Yes	23.3605	0.339848	12136.6	2588.22
3	K127	8	5B	X	Leishmania	No		No	0	0	0	0
3	K128	8	6B	X	Leishmania	No		Yes	28.4741	0.411138	411.006	114.631
3	K129	8	7B	X	Leishmania	No		No	0	0	0	0
3	K130	8	8B	X	Leishmania	No		No	0	0	0	0
3	K131	8	9B	X	Leishmania	No		Yes	29.2315	0.352401	246.909	58.0958
3	K132	8	1H	rgTOSV B	Leishmania	No
3	K133	8	1B	rgTOSV B	Leishmania	No		No	0	0	0	0
3	K134	8	2H	rgTOSV B	Leishmania	No
3	K135	8	2B	rgTOSV B	Leishmania	No		Yes	23.9102	3.01325	11475.7	18755
3	K136	8	3H	rgTOSV B	Leishmania	No
3	K137	8	3B	rgTOSV B	Leishmania	No		No	0	0	0	0
3	K138	8	4H	rgTOSV B	Leishmania	No
3	K139	8	4B	rgTOSV B	Leishmania	No		No	0	0	0	0
3	K140	8	5H	rgTOSV B	Leishmania	No
3	K141	8	5B	rgTOSV B	Leishmania	No		Yes	25.7274	0.244659	572.198	113.437
3	K142	8	6H	rgTOSV B	Leishmania	No
3	K143	8	6B	rgTOSV B	Leishmania	No		Yes	21.0519	0.387726	21606.6	6392.67
3	K144	8	1H	rgTOSV B	X	No
3	K145	8	1B	rgTOSV B	X	No
1	K146	0	1A	X	Leishmania	No			23.3635	0.260693	33.238	8.23604
1	K147	0	2A	X	Leishmania	No			23.9031	0.156843	19.4988	2.95087
1	K148	0	1A	rgTOSV B	Leishmania	Yes	1778.28	No	0	0	0	0
1	K149	0	2A	rgTOSV B	Leishmania	Yes	3162.28	No	0	0	0	0
1	K150	0	1A	rgTOSV B	X	No
1	K151	0	2A	rgTOSV B	X	Yes	5623.41
1	K152	4	1H	rgTOSV B	Leishmania	No
1	K153	4	1B	rgTOSV B	Leishmania	No		No	0	0	0	0
1	K154	4	2H	rgTOSV B	Leishmania	No
1	K155	4	2B	rgTOSV B	Leishmania	Yes	100000	No	0	0	0	0
1	K156	4	1H	rgTOSV B	X	Yes	316.228
1	K157	4	1B	rgTOSV B	X	Yes	31622.8
1	K158	4	2H	rgTOSV B	X	No
1	K159	4	2B	rgTOSV B	X	Yes	562.341
1	K160	8	1H	rgTOSV B	X	No
1	K161	8	1B	rgTOSV B	X	No
1	K162	8	2H	rgTOSV B	X	Yes	184.785
1	K163	8	2B	rgTOSV B	X	Yes	31622.8
1	K164	8	3H	rgTOSV B	X	Yes	184.785
1	K165	8	3B	rgTOSV B	X	Yes	177828
1	K166	8	4H	rgTOSV B	X	No
1	K167	8	4B	rgTOSV B	X	No
1	K168	4	1B	x	Leishmania	No		No	0	0	0	0
1	K169	4	2B	X	Leishmania	No		Yes	28.3313	4.44162	186.922	211.131
1	K170	8	1B	X	Leishmania	No		No	0	0	0	0
1	K171	8	2B	X	Leishmania	No		Yes	25.2967	0.240069	3333.33	521.76
1	K172	8	3B	X	Leishmania	No		No	0	0	0	0
1	K173	8	4B	X	Leishmania	No		No	0	0	0	0
4	K174	0	1A	X	Leishmania
4	K175	0	2A	X	Leishmania
4	K176	0	1A	rgTOSV B	Leishmania	Yes	31600
4	K177	0	2A	rgTOSV B	Leishmania	No
4	K178	4	1B	X	Leishmania			No	0	0	0	0
4	K179	4	2B	X	Leishmania	No		Yes	27.7145	0.357128	676.262	163.153
4	K180	4	3B	X	Leishmania			No	0	0	0	0
4	K181	4	4B	X	Leishmania	No		Yes	26.2414	0.298544	1787.51	358.886
4	K182	4	5B	X	Leishmania	No		Yes	27.8545	0.173975	607.395	70.649
4	K183	4	6B	X	Leishmania			No	0	0	0	0
4	K184	4	7B	X	Leishmania			No	0	0	0	0
4	K185	4	8B	X	Leishmania	No		Yes	27.5007	0.107936	765.716	54.8121
4	K186	4	9B	X	Leishmania	No		Yes	27.2628	0.235396	902.917	142.815
4	K187	4	1H	rgTOSV B	Leishmania	No
4	K188	4	1B	rgTOSV B	Leishmania	No		Yes	33.4246	0.701501	21.0422	6.51871
4	K189	4	2H	rgTOSV B	Leishmania	No
4	K190	4	2B	rgTOSV B	Leishmania	Yes	10000	Yes	25.3188	0.206551	3098.45	492.061
4	K191	4	3H	rgTOSV B	Leishmania	No
4	K192	4	3B	rgTOSV B	Leishmania	No		No	0	0	0	0
4	K193	4	4H	rgTOSV B	Leishmania	No
4	K194	4	4B	rgTOSV B	Leishmania	No		Yes	24.8807	0.0754996	4356.46	216.191
4	K195	4	5H	rgTOSV B	Leishmania	No
4	K196	4	5B	rgTOSV B	Leishmania	No		Yes	28.0198	0.110767	542.825	40.5377
4	K197	4	6H	rgTOSV B	Leishmania	No
4	K198	4	6B	rgTOSV B	Leishmania	No		Yes	27.6228	0.045833	705.396	21.3489
4	K199	4	7H	rgTOSV B	Leishmania	No
4	K200	4	7B	rgTOSV B	Leishmania	No		Yes	26.8519	0.990771	1336.38	728.251
4	K201	4	8H	rgTOSV B	Leishmania	No
4	K202	4	8B	rgTOSV B	Leishmania	No		No	0	0	0	0
4	K203	4	9H	rgTOSV B	Leishmania	No
4	K204	4	9B	rgTOSV B	Leishmania	No		No	0	0	0	0
4	K205	8	1B	X	Leishmania			No	0	0	0	0
4	K206	8	2B	X	Leishmania			No	0	0	0	0
4	K207	8	3B	X	Leishmania			No	0	0	0	0
4	K208	8	4B	X	Leishmania	No		Yes	25.2564	0.164811	363.114	45.3756
4	K209	8	1H	rgTOSV B	Leishmania	No
4	K210	8	1B	rgTOSV B	Leishmania	No		No	0	0	0	0
5	K211	0	1A	X	Leishmania
5	K212	0	2A	X	Leishmania
5	K213	0	1A	rgTOSV B	Leishmania	Yes	56200
5	K214	0	2A	rgTOSV B	Leishmania	Yes	31600
5	K215	0	1A	rgTOSV B	X	Yes	100000
5	K216	0	2A	rgTOSV B	X	Yes	56200
5	K217	4	1B	X	Leishmania	No		Yes	25.8676	0.367452	233.257	67.1137
5	K218	4	2B	X	Leishmania	No		Yes	28.7671	0.16087	32.4989	3.20155
5	K219	4	3B	X	Leishmania			No	0	0	0	0
5	K220	4	4B	X	Leishmania			No	0	0	0	0
5	K221	4	5B	X	Leishmania			No	0	0	0	0
5	K222	4	6B	X	Leishmania	No		Yes	23.3455	0.6768	2000.42	1288.42
5	K223	4	7B	X	Leishmania			No	0	0	0	0
5	K224	4	8B	X	Leishmania			No	0	0	0	0
5	K225	4	9B	X	Leishmania	No		Yes	21.7811	0.858282	8874.85	5516.91
5	K226	4	10B	X	Leishmania			No	0	0	0	0
5	K227	4	11B	X	Leishmania	No		Yes	21.9635	0.134877	6184.9	816.209
5	K228	4	12B	X	Leishmania	No		Yes	23.2899	0.508347	1980.66	962.834
5	K229	4	1H	rgTOSV B	Leishmania	Yes	3160
5	K230	4	1B	rgTOSV B	Leishmania	Yes	56200	Yes	32.9574	0.734639	25.2873	8.02431
5	K231	4	2H	rgTOSV B	Leishmania	Yes	316
5	K232	4	2B	rgTOSV B	Leishmania	Yes	31600	No	0	0	0	0
5	K233	4	3H	rgTOSV B	Leishmania	Yes	1850
5	K234	4	3B	rgTOSV B	Leishmania	Yes	56200	Yes	27.0616	0.491235	885.94	317.587
5	K235	4	4H	rgTOSV B	Leishmania	Yes	1850
5	K236	4	4B	rgTOSV B	Leishmania	Yes	110000	No	0	0	0	0
5	K237	4	5H	rgTOSV B	Leishmania	Yes	1780
5	K238	4	5B	rgTOSV B	Leishmania	Yes	31600	No	0	0	0	0
5	K239	4	6H	rgTOSV B	Leishmania	No
5	K240	4	6B	rgTOSV B	Leishmania	Yes	1000000	Yes	24.9422	0.168296	4081.89	498.302
5	K241	4	7H	rgTOSV B	Leishmania	Yes	185
5	K242	4	7B	rgTOSV B	Leishmania	Yes	316000	No	0	0	0	0
5	K243	4	8H	rgTOSV B	Leishmania	Yes	1000
5	K244	4	8B	rgTOSV B	Leishmania	Yes	185000	No	0	0	0	0
5	K245	4	9H	rgTOSV B	Leishmania	No
5	K246	4	9B	rgTOSV B	Leishmania	Yes	31600	No	0	0	0	0
5	K247	4	10H	rgTOSV B	Leishmania	Yes	562
5	K248	4	10B	rgTOSV B	Leishmania	Yes	316000	No	0	0	0	0
5	K249	4	11H	rgTOSV B	Leishmania	Yes	3160
5	K250	4	11B	rgTOSV B	Leishmania	Yes	178000	No	0	0	0	0
5	K251	4	12H	rgTOSV B	Leishmania	Yes	1850
5	K252	4	12B	rgTOSV B	Leishmania	Yes	1780000	No	0	0	0	0
5	K253	4	1H	rgTOSV B	X	No
5	K254	4	1B	rgTOSV B	X	No
5	K255	4	2H	rgTOSV B	X	No
5	K256	4	2B	rgTOSV B	X	Yes	18500
5	K257	4	3H	rgTOSV B	X	No
5	K258	4	3B	rgTOSV B	X	No
5	K259	4	4H	rgTOSV B	X	Yes	316
5	K260	4	4B	rgTOSV B	X	Yes	185000
5	K261	4	5H	rgTOSV B	X	Yes	316
5	K262	4	5B	rgTOSV B	X	Yes	10000
5	K263	4	6H	rgTOSV B	X	No
5	K264	4	6B	rgTOSV B	X	Yes	10000
5	K265	4	7H	rgTOSV B	X	No
5	K266	4	7B	rgTOSV B	X	Yes	17800
5	K267	4	8H	rgTOSV B	X	No
5	K268	4	8B	rgTOSV B	X	Yes	2150
5	K269	4	9H	rgTOSV B	X	No
5	K270	4	9B	rgTOSV B	X	Yes	56200
5	K271	4	10H	rgTOSV B	X	No
5	K272	4	10B	rgTOSV B	X	Yes	316000
5	K273	4	11H	rgTOSV B	X	Yes	562
5	K274	4	11B	rgTOSV B	X	Yes	185000
5	K275	4	12H	rgTOSV B	X	No
5	K276	4	12B	rgTOSV B	X	Yes	3160
5	K277	8	1B	X	Leishmania			No	0	0	0	0
5	K278	8	2B	X	Leishmania	No		Yes	24.3145	3.01783	2349.19	1988.47
5	K279	8	3B	X	Leishmania			No	0	0	0	0
5	K280	8	4B	X	Leishmania			No	0	0	0	0
5	K281	8	5B	X	Leishmania			No	0	0	0	0
5	K282	8	6B	X	Leishmania			No	0	0	0	0
5	K283	8	7B	X	Leishmania			No	0	0	0	0
5	K284	8	8B	X	Leishmania			No	0	0	0	0
5	K285	8	9B	X	Leishmania			No	0	0	0	0
5	K286	8	10B	X	Leishmania	No		Yes	23.6735	2.94021	4099.29	3516.63
5	K287	8	11B	X	Leishmania	No		Yes	25.7093	0.338619	261.072	61.633
5	K288	8	12B	X	Leishmania			No	0	0	0	0
5	K289	8	13B	X	Leishmania			No	0	0	0	0
5	K290	8	14B	X	Leishmania			No	0	0	0	0
5	K291	8	15B	X	Leishmania			No	0	0	0	0
5	K292	8	16B	X	Leishmania			No	0	0	0	0
5	K293	8	17B	X	Leishmania	No		Yes	20.8167	0.301337	18981	5025.27
5	K294	8	18B	X	Leishmania			No	0	0	0	0
5	K295	8	19B	X	Leishmania	No		Yes	20.5381	0.224659	24543.7	5222.53
5	K296	8	20B	X	Leishmania			No	29.1779	0.366031	4.69756	1.16366
5	K297	8	21B	X	Leishmania	No		Yes	31.3765	0.325809	8.19875	1.29791
5	K298	8	22B	X	Leishmania			No	0	0	0	0
5	K299	8	23B	X	Leishmania	No		Yes	31.3192	0.274701	8.39324	1.03846
5	K300	8	24B	X	Leishmania			No	0	0	0	0
5	K301	8	1H	rgTOSV B	Leishmania	Yes	1930
5	K302	8	1B	rgTOSV B	Leishmania	Yes	1000000	Yes	30.9523	0.204449	67.9628	8.05082
5	K303	8	2H	rgTOSV B	Leishmania	Yes	5620
5	K304	8	2B	rgTOSV B	Leishmania	Yes	178000	Yes	32.0689	0.24181	37.4801	4.4407
5	K305	8	3H	rgTOSV B	Leishmania	Yes	3160
5	K306	8	3B	rgTOSV B	Leishmania	Yes	3160	Yes	23.9342	0.385962	8793.22	2491.63
5	K307	8	4H	rgTOSV B	Leishmania	Yes	11000
5	K308	8	4B	rgTOSV B	Leishmania	Yes	31600	No	0	0	0	0
5	K309	8	5H	rgTOSV B	Leishmania	Yes	17800
5	K310	8	5B	rgTOSV B	Leishmania	Yes	31600	Yes	18.6262	0.290187	440668	97791.3
5	K311	8	6H	rgTOSV B	Leishmania	Yes	3160
5	K312	8	6B	rgTOSV B	Leishmania	Yes	100000	Yes	26.6969	0.133099	1112.8	108.095
5	K313	8	7H	rgTOSV B	Leishmania	Yes	18500
5	K314	8	7B	rgTOSV B	Leishmania	Yes	178000	Yes	24.6252	0.0124084	5133.99	46.9887
5	K315	8	8H	rgTOSV B	Leishmania	Yes	18500
5	K316	8	8B	rgTOSV B	Leishmania	Yes	178000	No	0	0	0	0
5	K317	8	9H	rgTOSV B	Leishmania	Yes	31600
5	K318	8	9B	rgTOSV B	Leishmania	Yes	178000	No	0	0	0	0
5	K319	8	10H	rgTOSV B	Leishmania	Yes	10000
5	K320	8	10B	rgTOSV B	Leishmania	Yes	56200	Yes	26.3373	0.279332	163.048	32.5673
5	K321	8	11H	rgTOSV B	Leishmania	Yes	5620
5	K322	8	11B	rgTOSV B	Leishmania	Yes	54100	Yes	29.8169	0.213119	17.8898	1.99207
5	K323	8	12H	rgTOSV B	Leishmania	Yes	22000
5	K324	8	12B	rgTOSV B	Leishmania	Yes	316000	Yes	23.4659	0.217232	1595.27	316.357
5	K325	8	13H	rgTOSV B	Leishmania	No
5	K326	8	13B	rgTOSV B	Leishmania	Yes	110000	Yes	27.9693	0.216355	53.3821	7.58525
5	K327	8	14H	rgTOSV B	Leishmania	Yes	12600
5	K328	8	14B	rgTOSV B	Leishmania	Yes	22400	No	0	0	0	0
5	K329	8	1H	rgTOSV B	X	Yes	126000
5	K330	8	1B	rgTOSV B	X	Yes	178000
5	K331	8	2H	rgTOSV B	X	Yes	54100
5	K332	8	2B	rgTOSV B	X	Yes	185000
5	K333	8	3H	rgTOSV B	X	Yes	1780
5	K334	8	3B	rgTOSV B	X	Yes	5410
5	K335	8	4H	rgTOSV B	X	Yes	10000
5	K336	8	4B	rgTOSV B	X	Yes	56200
5	K337	8	5H	rgTOSV B	X	Yes	5620
5	K338	8	5B	rgTOSV B	X	Yes	10000
5	K339	8	6H	rgTOSV B	X	Yes	1780
5	K340	8	6B	rgTOSV B	X	Yes	100000
5	K341	8	7H	rgTOSV B	X	Yes	12600
5	K342	8	7B	rgTOSV B	X	Yes	56200
5	K343	8	8H	rgTOSV B	X	Yes	10000
5	K344	8	8B	rgTOSV B	X	Yes	100000
5	K345	8	9H	rgTOSV B	X	Yes	10000
5	K346	8	9B	rgTOSV B	X	Yes	31600
5	K347	8	10H	rgTOSV B	X	Yes	1780
5	K348	8	10B	rgTOSV B	X	Yes	56200
5	K349	8	11H	rgTOSV B	X	Yes	3160
5	K350	8	11B	rgTOSV B	X	Yes	185000
5	K351	8	12H	rgTOSV B	X	Yes	10000
5	K352	8	12B	rgTOSV B	X	Yes	178000
5	K353	8	13H	rgTOSV B	X	Yes	562
5	K354	8	13B	rgTOSV B	X	Yes	31600
5	K355	8	14H	rgTOSV B	X	Yes	3160
5	K356	8	14B	rgTOSV B	X	Yes	178000
5	K357	8	15H	rgTOSV B	X	Yes	17800
5	K358	8	15B	rgTOSV B	X	Yes	178000
5	K359	8	16H	rgTOSV B	X	Yes	10000
5	K360	8	16B	rgTOSV B	X	Yes	31600
5	K361	8	17H	rgTOSV B	X	Yes	3160
5	K362	8	17B	rgTOSV B	X	Yes	316000
5	K363	8	18H	rgTOSV B	X	No
5	K364	8	18B	rgTOSV B	X	Yes	1780
5	K365	8	19H	rgTOSV B	X	Yes	1000
5	K366	8	19B	rgTOSV B	X	Yes	31600
5	K367	8	20H	rgTOSV B	X	Yes	3160
5	K368	8	20B	rgTOSV B	X	Yes	56200
5	K369	8	21H	rgTOSV B	X	Yes	5620
5	K370	8	21B	rgTOSV B	X	Yes	31600
5	K371	8	22H	rgTOSV B	X	No
5	K372	8	22B	rgTOSV B	X	No
5	K373	8	23H	rgTOSV B	X	Yes	316
5	K374	8	23B	rgTOSV B	X	Yes	3160
5	K375	8	24H	rgTOSV B	X	Yes	10000
5	K376	8	24B	rgTOSV B	X	Yes	10000
5	K377	8	25H	rgTOSV B	X	Yes	1100
5	K378	8	25B	rgTOSV B	X	Yes	56200
5	K379	8	26h	rgTOSV B	X	No
5	K380	8	26B	rgTOSV B	X	No
5	K381	8	27H	rgTOSV B	X	Yes	27900
5	K382	8	27B	rgTOSV B	X	Yes	17800
